# Supplementary material for: Investigation of Gamma Ray Shielding Characteristics of Binary Composites Containing Polyester Resin and Lead Oxide
Source: Polymers (Basel). 2024 Nov 27;16(23):3324. doi: 10.3390/polym16233324 (PMC11644136; doi:10.3390/polym16233324)
Supplement: Supplementary file 1 [file polymers-16-03324-s001.zip]

Archive with 1 entries (1 files):
- polymers-3307328-supplementary.pdf
